# Supplementary material for: A Multidimensional Assessment of Sleep Disorders in Long COVID Using the Alliance Sleep Questionnaire
Source: Healthcare (Basel). 2025 Oct 16;13(20):2611. doi: 10.3390/healthcare13202611 (PMC12563213; doi:10.3390/healthcare13202611)
Supplement: Supplementary file 1 [file healthcare-13-02611-s001.zip]

Archive with 1 entries (1 files):
- healthcare-3787838-supplementary.pdf
